# Supplementary material for: Longitudinal Analysis of SARS-CoV-2-Specific Cellular and Humoral Immune Responses and Breakthrough Infection following BNT162b2/BNT162b2/BNT162b2 and ChAdOx1/ChAdOx1/BNT162b2 Vaccination: A Prospective Cohort in Naive Healthcare Workers
Source: Vaccines (Basel). 2023 Oct 19;11(10):1613. doi: 10.3390/vaccines11101613 (PMC10610978; doi:10.3390/vaccines11101613)
Supplement: Supplementary file 1 [file vaccines-11-01613-s001.zip]

Archive with 1 entries (1 files):
- vaccines-2642283-supplementary.pdf
